# Supplementary material for: Decoupling kinematics and mechanics reveals coding properties of trigeminal ganglion neurons in the rat vibrissal system
Source: eLife. 2016 Jun 27;5:e13969. doi: 10.7554/eLife.13969 (PMC4999311; doi:10.7554/eLife.13969)
Supplement: Figure 5—source data 1. — Coefficients of determination (R2) calculated between the subset model predictions and the full model predictions for each recorded neuron are listed in columns B and C. Column D indicates whether the neuron was recorded in the awake or anesthetized animal. The accuracy of the full model for each neuron (Pearson Correlation Coefficient, R-value) is listed in column E. DOI: http://dx.doi.org/10.7554/eLife.13969.015 [file elife-13969-fig5-data1.xlsx]

## Sheet: Sheet1
Cell Number	RSQ between Mechanical and Full	RSQ between kinematic and full	Status	Full Model Accuracy (R Value)
Cell 1	0.88621	0.804189	Awake	0.6454
Cell 2	0.809477	0.539173	Awake	0.453087
Cell 3	0.69737	0.205717	Awake	0.492964
Cell 4	0.874147	0.14009	Awake	0.302389
Cell 5	0.847514	0.526127	Awake	0.294647
Cell 6	0.201313	0.123501	Awake	0.358959
Cell 7	0.255785	0.131545	Awake	0.343434
Cell 8	0.963086	0.18606	Awake	0.26184
Cell 9	0.796945	0.216574	Awake	0.273034
Cell 10	0.658161	0.468931	Anesthetized	0.417935
Cell 11	0.845091	0.72685	Anesthetized	0.368866
Cell 12	0.829253	0.0689728	Anesthetized	0.226471
Cell 13	0.86552	0.265319	Anesthetized	0.086106
Cell 14	0.724376	0.329185	Anesthetized	0.074444
Cell 15	0.757156	0.402597	Anesthetized	0.276115
Cell 16	0.771559	0.599247	Anesthetized	0.228191
Cell 17	0.725784	0.455252	Anesthetized	0.473787
Cell 18	0.850564	0.0201156	Anesthetized	0.155972
Cell 19	0.828948	0.716361	Anesthetized	0.294674
Cell 20	0.93617	0.931274	Anesthetized	0.349916
Cell 21	0.869425	0.833374	Anesthetized	0.126452
Cell 22	0.883481	0.536135	Anesthetized	0.583103
Cell 23	0.118025	0.117608	Anesthetized	0.195484
Cell 24	0.876346	0.876193	Anesthetized	0.359955
Cell 25	0.953677	0.928947	Anesthetized	0.388504
Cell 26	0.857284	0.759074	Anesthetized	0.40703
Cell 27	0.932044	0.229234	Anesthetized	0.0622815
Cell 28	0.569616	0.42248	Anesthetized	0.0249468
Cell 29	0.128416	0.105659	Anesthetized	0.0110239
Cell 30	0.972694	0.968612	Anesthetized	0.54696
Cell 31	0.747379	0.473221	Anesthetized	0.349422
