# Supplementary material for: Decoupling kinematics and mechanics reveals coding properties of trigeminal ganglion neurons in the rat vibrissal system
Source: eLife. 2016 Jun 27;5:e13969. doi: 10.7554/eLife.13969 (PMC4999311; doi:10.7554/eLife.13969)
Supplement: Figure 6—source data 1. — The accuracies (Pearson Correlation Coefficient, R-value) of the full models, the mechanical models, and the kinematic models for each cell are listed in columns B,C, and D respectively. Column E indicates whether the neuron was recorded in the awake or anesthetized animal. DOI: http://dx.doi.org/10.7554/eLife.13969.017 [file elife-13969-fig6-data1.xlsx]

## Sheet: Sheet1
Cell Number	Full Model Accuracy	Mechanical Model Accuracy	Kinematic Model Accuracy	State
Cell 1	0.6454	0.65614	0.628821	Awake
Cell 2	0.453087	0.360652	0.345209	Awake
Cell 3	0.492964	0.269475	0.418186	Awake
Cell 4	0.302389	0.143092	0.287225	Awake
Cell 5	0.294647	0.389009	-0.0878959	Awake
Cell 6	0.358959	0.175801	-0.080554	Awake
Cell 7	0.343434	0.398667	0.206739	Awake
Cell 8	0.26184	0.22532	0.223502	Awake
Cell 9	0.273034	0.149187	0.231279	Awake
Cell 10	0.417935	0.263391	0.136287	Anesthetized
Cell 11	0.368866	0.322667	0.28544	Anesthetized
Cell 12	0.226471	0.0493529	0.199602	Anesthetized
Cell 13	0.086106	0.107877	0.0263511	Anesthetized
Cell 14	0.074444	0.0575923	0.0441285	Anesthetized
Cell 15	0.276115	0.245021	0.20648	Anesthetized
Cell 16	0.228191	0.238321	0.190677	Anesthetized
Cell 17	0.473787	0.258538	0.323793	Anesthetized
Cell 18	0.155972	-0.0183173	0.100345	Anesthetized
Cell 19	0.294674	0.29527	0.0527611	Anesthetized
Cell 20	0.349916	0.346287	0.296618	Anesthetized
Cell 21	0.126452	0.126271	0.0337778	Anesthetized
Cell 22	0.583103	0.446044	0.543086	Anesthetized
Cell 23	0.195484	0.475069	-0.00232863	Anesthetized
Cell 24	0.359955	0.332859	0.116683	Anesthetized
Cell 25	0.388504	0.40332	0.0975678	Anesthetized
Cell 26	0.40703	0.360774	0.311014	Anesthetized
Cell 27	0.0622815	0.0767645	0.0238731	Anesthetized
Cell 28	0.0249468	0.0278273	0.0322113	Anesthetized
Cell 29	0.0110239	0.0289316	0.0373322	Anesthetized
Cell 30	0.54696	0.528686	0.481692	Anesthetized
Cell 31	0.349422	0.2851	0.290783	Anesthetized
